# Supplementary material for: Growth kinetics of high-grade serous ovarian cancer: implications for early detection
Source: Br J Cancer. 2025 Jun 12;133(4):533–8. doi: 10.1038/s41416-025-03082-6 (PMC12356848; doi:10.1038/s41416-025-03082-6)
Supplement: Supplementary file 2 — Data Set 1 [file 41416_2025_3082_MOESM2_ESM.xlsx]

## Sheet: both_growing
		Measured volumes				Doubling times		Gompertz parameters						TTM
Random ID	dt	vol_ov_1	vol_om_1	vol_ov_2	vol_om_2	tvdt_ov	tvdt_om	t1_ov	t1_om	beta_ov	beta_om	Vmax_ov	Vmax_om
	days	cm3	cm3	cm3	cm3	days	days	days	days	per day	per day	cm3	cm3	days		t1_ov	time from ovarian lesions initiation to first scan
4	27	103.427	3.13014	163.818	17.7108	40.6943	10.7986	432.131	132.84	0.00467485	0.0107757	5000	3000	299.291		t1_om	time from omental lesion initiation to first scan
5	33	140.894	48.2895	166.697	67.1422	136.015	69.399	1438.06	769.52	0.00146254	0.00252087	5000	3000	668.541		vol_ov_1	total volume burden in ovaries/pelvis at time 1
7	75	20.898	1.00528	66.2893	62.3214	45.0339	12.5964	530.773	132.193	0.00315558	0.00967034	5000	3000	398.58		vol_ov_2	total volume burden in ovaries/pelvis at time 2
14	16	6.19855	3.30057	54.2244	12.2086	5.11355	8.47856	60.2404	108.003	0.0244771	0.0133256	5000	3000	47.7625		vol_om_1	total volume burden in omentum at time 1
15	35	60.6134	227.978	85.0357	285.248	71.6579	108.253	829.144	927.655	0.00228075	0.0025993	5000	3000	98.5113		vol_om_2	total volume burden in omentum at time 2
19	28	11.3594	0.574155	14.2884	4.82606	84.6026	9.11656	1143.89	118.568	0.00137196	0.0102109	5000	3000	1025.32		beta_ov	decay rate of ovarian lesion for Gompertz model
20	60	26.9181	176.594	74.9928	250.046	40.5906	119.579	473.349	1061.08	0.00363836	0.00218341	5000	3000	587.727		beta_om	decay rate of omental lesion for Gompertz model
21	34	8.06514	0.345569	20.6806	10.5131	25.0275	6.90065	325.202	82.9662	0.00465751	0.0138981	5000	3000	242.236		TTM	Time to metastasis
25	10	31.3993	364.6	57.1691	468.354	11.5673	27.6789	139.313	206.522	0.0125769	0.0126495	5000	3000	67.2084		dt	Time interval between scans
26	28	123.281	128.101	136.39	165.515	192.067	75.7425	2091.16	729.988	0.0009882	0.00302663	5000	3000	1361.17		Vmax	Maximal volume of disease
31	31	1131.51	66.9142	1317.05	109.59	141.518	43.5559	856.888	451.164	0.00347717	0.00448208	5000	3000	405.724
For the 11 cases with growing lesions in the ovaries/pelvis and the omentum

## Sheet: growing_ovarian
		Measured volumes					Gompertz parameters
Random ID	dt	vol_ov_1	vol_om_1	vol_ov_2	vol_om_2	tvdt_ov	t1_ov	beta_ov	Vmax_ov
	days	cm3	cm3	cm3	cm3	days	days	per day	cm3
1	12	22.0142	27.8674	27.5589	17.6842	37.0278	478.023	0.00352377	5000
6	7	992.752	5.07095	1206.47	0.448138	24.886	157.699	0.0183588	5000
10	36	67.0601	16.3447	87.6068	11.0819	93.3641	1076.88	0.00177758	5000
13	13	417.109	69.7841	478.576	15.4182	65.5495	563.004	0.00437962	5000
16	15	117.083	156.121	147.729	148.228	44.7186	481.614	0.00426202	5000
17	59	10.6425	1.39474	14.2585	0.576154	139.817	1888.03	0.000825582	5000
22	42	26.93	263.667	39.0749	10.291	78.2081	978.546	0.00176006	5000
24	70	29.4913	5.80679	34.7125	2.49023	297.66	3773.95	0.000461014	5000
27	14	75.2269	276.483	86.5303	283.931	69.3217	801.101	0.00242324	5000
28	18	26.995	38.7328	31.9366	41.3012	74.2224	947.648	0.00181793	5000
32	12	98.6417	69.8543	130.946	75.145	29.3615	321.717	0.00624155	5000
33	45	279.254	0.0485215	326.034	0.474038	201.394	1888.82	0.00122617	5000
34	45	10.8832	38.5088	63.3401	34.3528	17.7094	207.558	0.00752736	5000
13 cases with growing lesions in the ovaries/pelvis
ID 33 was excluded from omental calculations because the first vol was < 0.05cm3

## Sheet: growing_omental
		Measured volumes					Gompertz parameters
Random ID	dt	vol_ov_1	vol_om_1	vol_ov_2	vol_om_2	tvdt_om	t1_om	beta_om	Vmax_om
	days	cm3	cm3	cm3	cm3	days	days	per day	cm3
2	32	155.308	196.122	140.365	275.314	65.3963	567.409	0.00414956	3000
3	26	73.842	39.8861	69.691	54.0757	59.2124	674.303	0.00280971	3000
8	31	151.267	380.018	98.9781	559.338	55.5902	393.968	0.00668137	3000
9	12	2049.31	48.0079	1736.12	52.9702	84.5616	966.182	0.00200629	3000
11	27	8.71614	11.3796	6.74036	14.715	72.807	937.811	0.00174845	3000
12	17	243.601	184.263	229.037	205.677	107.174	985.997	0.002365	3000
18	36	295.863	22.5921	296.259	43.5553	38.0136	442.177	0.00400516	3000
23	78	1101.96	0.286602	1088.97	0.332463	364.238	5464.82	0.000207263	3000
29	53	16.033	6.37751	9.84032	27.082	25.4042	304.867	0.00505432	3000
30	44	14.5171	13.0656	9.4734	28.6545	38.8354	469.505	0.0035459	3000
10 cases with growing lesions in the omentum only
